# Supplementary material for: The Identification of Intrinsic Chloramphenicol and Tetracycline Resistance Genes in Members of the Bacillus cereus Group (sensu lato)
Source: Front Microbiol. 2017 Jan 4;7:2122. doi: 10.3389/fmicb.2016.02122 (PMC5209696; doi:10.3389/fmicb.2016.02122)
Supplement: Table S1 — BLASTp was used to identify homologs of the B. toyonensis 7112T TetM protein against sequences in the NCBI genome database (Altschul et al., 1990). The data was downloaded in CVS format and uploaded into Excel. The data shows the Reference Sequence IDs, individual Sequence IDs, the description of the protein in the annotation file, the bacterial source, alignment score, E-value and % identity. [file Table1.XLSX]

## Sheet: Sheet1
Reference sequence ID	Sequence ID	Protein description and source strain	Alignment score	E value	% identity
WP_000207785.1		MULTISPECIES: tetracycline resistance protein [Bacillus cereus group]	1338	0	100
	EEL22321.1	GTP-binding elongation factor protein, TetM/TetO [Bacillus cereus Rock1-3]
	EEL39748.1	GTP-binding elongation factor protein, TetM/TetO [Bacillus cereus Rock3-29]
	EJQ80864.1	small GTP-binding protein domain protein [Bacillus cereus HuB4-10]
	EJQ88071.1	small GTP-binding protein domain protein [Bacillus cereus HuB5-5]
	EJR63977.1	small GTP-binding protein domain protein [Bacillus cereus VD148]
	EJS51374.1	small GTP-binding protein domain protein [Bacillus cereus BAG1O-2]
	EJV47922.1	small GTP-binding protein domain protein [Bacillus cereus BAG4X2-1]
	EJV94519.1	small GTP-binding protein domain protein [Bacillus cereus HuB2-9]
	EOP40441.1	small GTP-binding protein domain protein [Bacillus cereus VD214]
	AHA06330.1	Ribosome protection-type tetracycline resistance related protein [Bacillus toyonensis BCT-7112]
	KMP60010.1	tetracycline resistance protein [Bacillus cereus]
WP_000207786.1		tetracycline resistance protein [Bacillus cereus]	1337	0	99
	EJV50726.1	small GTP-binding protein domain protein [Bacillus cereus BAG6O-1]
WP_000207787.1		tetracycline resistance protein [Bacillus cereus]	1335	0	99
	EJQ37662.1	small GTP-binding protein domain protein [Bacillus cereus BAG5O-1]
WP_061530631.1		tetracycline resistance protein [Bacillus cereus]	1334	0	99
	KXY39392.1	tetracycline resistance protein [Bacillus cereus]
WP_000207773.1		tetracycline resistance protein [Bacillus cereus]	1305	0	97
	EJR64080.1	small GTP-binding protein domain protein [Bacillus cereus VD115]
WP_000209603.1		tetracycline resistance protein [Bacillus thuringiensis]	1262	0	94
	AFU13648.1	GTP-binding elongation factor protein, TetM/TetO [Bacillus thuringiensis]
WP_016091155.1		small GTP-binding protein [Bacillus cereus]	1256	0	93
	EOP26574.1	small GTP-binding protein domain protein [Bacillus cereus HuA2-3]
WP_000207772.1		tetracycline resistance protein [Bacillus cereus]	1254	0	93
WP_000207784.1		tetracycline resistance protein [Bacillus cereus]	1253	0	93
WP_016108676.1		small GTP-binding protein [Bacillus cereus]	1250	0	93
	EOP23556.1	small GTP-binding protein domain protein [Bacillus cereus VD131]
WP_016514015.1		small GTP-binding protein [Bacillus cereus]	1248	0	93
	EPF05406.1	small GTP-binding protein domain protein [Bacillus cereus BAG2O-2]
WP_060750414.1		tetracycline resistance protein [Bacillus mycoides]	1247	0	93
	KWU62636.1	tetracycline resistance protein [Bacillus mycoides]
WP_044438193.1		tetracycline resistance protein[Bacillus mycoides]	1232	0	92
	KIV76164.1	Ribosome protection-type tetracycline resistance related protein [Bacillus mycoides]
WP_002066047.1		tetracycline resistance protein [Bacillus cereus]	1232	0	91
	EEL70239.1	GTP-binding elongation factor protein, TetM/TetO [Bacillus cereus AH603]
SCM95449.1		Small GTP-binding protein domain protein [Bacillus weihenstephanensis]	1231	0	92
WP_002146954.1		tetracycline resistance protein [Bacillus cereus]	1231	0	91
	EJQ80445.1	small GTP-binding protein domain protein [Bacillus cereus HuA4-10]
WP_016095714.1		small GTP-binding protein [Bacillus cereus]	1229	0	91
	EOO18285.1	small GTP-binding protein domain protein [Bacillus cereus HuA3-9]
WP_016105246.1		small GTP-binding protein [Bacillus cereus]	1228	0	91
	EOP69580.1	small GTP-binding protein domain protein [Bacillus cereus VD118]
WP_002161322.1		tetracycline resistance protein [Bacillus cereus]	1227	0	91
	EJQ95861.1	small GTP-binding protein domain protein [Bacillus cereus MC67]
	EOP18727.1	small GTP-binding protein domain protein [Bacillus cereus MC118]
SCC36815.1		Small GTP-binding protein domain protein [Bacillus weihenstephanensis]	1226	0	91
WP_002142307.1		MULTISPECIES: tetracycline resistance protein [Bacillus cereus group]	1226	0	91
	ABY44024.1	small GTP-binding protein [Bacillus weihenstephanensis KBAB4]
	EJQ69972.1	small GTP-binding protein domain protein [Bacillus cereus HuA2-4]
WP_002200055.1		tetracycline resistance protein [Bacillus cereus]	1225	0	91
	EJQ45422.1	small GTP-binding protein domain protein [Bacillus cereus BAG5X1-1]
WP_048565472.1		tetracycline resistance protein [Bacillus cereus]	1224	0	91
	KMP95737.1	tetracycline resistance protein [Bacillus cereus]
WP_002110574.1		tetracycline resistance protein [Bacillus cereus]	1224	0	91
	EJV71530.1	small GTP-binding protein domain protein [Bacillus cereus BAG6O-2]
SCM87938.1		Small GTP-binding protein domain protein [Bacillus weihenstephanensis]	1222	0	91
WP_029442677.1		tetracycline resistance protein [Bacillus thuringiensis]	1222	0	91
WP_000207814.1		tetracycline resistance protein [Bacillus cereus]	1222	0	91
	ACK94139.1	GTP-binding elongation factor protein, TetM/TetO family [Bacillus cereus G9842]
WP_016101144.1		small GTP-binding protein [Bacillus cereus]	1221	0	91
	EOO77634.1	small GTP-binding protein domain protein [Bacillus cereus VD021]
WP_061674877.1		tetracycline resistance protein [Bacillus cereus]	1221	0	91
	KXY32509.1	tetracycline resistance protein [Bacillus cereus]
WP_016091670.1		small GTP-binding protein domain protein [Bacillus cereus]	1221	0	91
	EOO20335.1	small GTP-binding protein domain protein [Bacillus cereus HuA2-9]
WP_000207809.1		tetracycline resistance protein [Bacillus cereus]	1221	0	91
	EEL11081.1	GTP-binding elongation factor protein, TetM/TetO [Bacillus cereus BDRD-Cer4]
	KZD81309.1	Ribosome protection-type tetracycline resistance related protein [Bacillus cereus]
WP_000207822.1		tetracycline resistance protein [Bacillus cereus]	1221	0	90
	EJS76795.1	small GTP-binding protein domain protein [Bacillus cereus BAG2X1-3]
WP_000207811.1		MULTISPECIES: tetracycline resistance protein [Bacillus cereus group]	1221	0	91
	EEM47371.1	GTP-binding elongation factor protein, TetM/TetO [Bacillus thuringiensis serovar pakistani str. T13001]
	EJR75992.1	small GTP-binding protein domain protein [Bacillus cereus VD154]
	KIU75470.1	GTP-binding elongation factor protein, TetM/TetO family [Bacillus thuringiensis Sbt003]
WP_063675491.1		tetracycline resistance protein [Bacillus thuringiensis]	1219	0	91
	AND08452.1	tetracycline resistance protein [Bacillus thuringiensis serovar alesti]
WP_061688473.1		tetracycline resistance protein [Bacillus cereus]	1219	0	91
	KXY47305.1	tetracycline resistance protein [Bacillus cereus]
WP_016127190.1		MULTISPECIES: small GTP-binding protein [Bacillus cereus group]	1219	0	91
	EOO38708.1	small GTP-binding protein domain protein [Bacillus cereus VDM019]
	KMQ20503.1	tetracycline resistance protein [Bacillus mycoides]
WP_000207823.1		tetracycline resistance protein [Bacillus cereus]	1219	0	91
	EJS69353.1	small GTP-binding protein domain protein [Bacillus cereus BAG2X1-1]
WP_048535731.1		tetracycline resistance protein [Bacillus cereus]	1219	0	90
	KMQ24749.1	tetracycline resistance protein [Bacillus cereus]
WP_016118171.1		small GTP-binding protein [Bacillus cereus]	1219	0	91
	EOP95627.1	small GTP-binding protein domain protein [Bacillus cereus VD140]
	KXY27693.1	tetracycline resistance protein [Bacillus cereus]
	KZD43909.1	Ribosome protection-type tetracycline resistance related protein [Bacillus cereus]
WP_003190174.1		MULTISPECIES: tetracycline resistance protein [Bacillus cereus group]	1219	0	91
	EEL98772.1	GTP-binding elongation factor protein, TetM/TetO [Bacillus mycoides DSM 2048]
	KEZ82771.1	tetracycline resistance protein [Bacillus weihenstephanensis]
	AJH17608.1	small GTP-binding domain protein [Bacillus mycoides]
	KUH41533.1	hypothetical protein M2E15_1624 [Bacillus mycoides]
WP_000207813.1		MULTISPECIES: tetracycline resistance protein [Bacillus]	1219	0	90
	ACK61969.1	GTP-binding elongation factor protein, TetM/TetO family [Bacillus cereus B4264]
	EEK88859.1	GTP-binding elongation factor protein, TetM/TetO [Bacillus cereus m1550]
	AKE17414.1	Ribosome protection-type tetracycline resistance related proteins [Bacillus cereus]
	KXI42420.1	tetracycline resistance protein [Bacillus cereus]
	KZD63378.1	Ribosome protection-type tetracycline resistance related protein [Bacillus cereus]
	OED07833.1	tetracycline resistance protein [Bacillus cereus]
WP_044782840.1		tetracycline resistance protein [Bacillus thuringiensis]	1219	0	90
WP_063225765.1		tetracycline resistance protein [Bacillus mycoides]	1218	0	91
	KZE07701.1	Ribosome protection-type tetracycline resistance related protein [Bacillus mycoides]
WP_006927594.1		ribosome protection-type tetracycline resistance related proteins [Bacillus sp. GeD10]	1218	0	90
	CCW08595.1	Ribosome protection-type tetracycline resistance related proteins [Bacillus sp. GeD10]
WP_002168116.1		tetracycline resistance protein [Bacillus cereus]	1218	0	91
	EJR42032.1	small GTP-binding protein domain protein [Bacillus cereus VD078]
	EJS04969.1	small GTP-binding protein domain protein [Bacillus cereus VDM022]
WP_061884320.1		tetracycline resistance protein [Bacillus thuringiensis]	1218	0	91
	AMR03317.1	tetracycline resistance protein [Bacillus thuringiensis]
WP_048558405.1		tetracycline resistance protein [Bacillus cereus]	1218	0	90
	KMP20327.1	tetracycline resistance protein [Bacillus cereus]
WP_000207808.1		tetracycline resistance protein [Bacillus cereus]	1218	0	91
	NP_832772.1	tetracycline resistance protein [Bacillus cereus ATCC 14579]
	AAP09973.1	Tetracycline resistance protein tetP [Bacillus cereus ATCC 14579]
WP_061659307.1		tetracycline resistance protein [Bacillus cereus]	1217	0	90
	KXY08924.1	tetracycline resistance protein [Bacillus cereus]
WP_042514915.1		tetracycline resistance protein [Bacillus cereus]	1217	0	90
	AJG95916.1	small GTP-binding domain protein [Bacillus cereus]
WP_016110228.1		small GTP-binding protein [Bacillus cereus]	1217	0	91
	EOO34334.1	small GTP-binding protein domain protein [Bacillus cereus VD133]
EEL33958.1		GTP-binding elongation factor protein, TetM/TetO [Bacillus cereus Rock3-28]	1217	0	93
WP_000207812.1		tetracycline resistance protein [Bacillus cereus]	1217	0	90
	EEL73553.1	GTP-binding elongation factor protein, TetM/TetO [Bacillus cereus AH676]
	AOM06105.1	Ribosome protection-type tetracycline resistance related protein [Bacillus cereus]
WP_000207804.1		tetracycline resistance protein [Bacillus cereus]	1216	0	90
	EJS56360.1	small GTP-binding protein domain protein [Bacillus cereus BAG1X1-3]
	EOO76541.1	small GTP-binding protein domain protein [Bacillus cereus BAG1O-1]
WP_000207807.1		tetracycline resistance protein [Bacillus cereus]	1216	0	90
	EEK50110.1	GTP-binding elongation factor protein, TetM/TetO [Bacillus cereus ATCC 10876]
	KFL74765.1	small GTP-binding domain protein [Bacillus cereus ATCC 10876]
WP_001977398.1		tetracycline resistance protein [Bacillus cereus]	1216	0	90
	EAL13070.1	tetracycline resistance protein tetP [Bacillus cereus G9241]
	KDB40680.1	tetracycline resistance protein [Bacillus cereus]
	AIY73534.1	small GTP-binding domain protein [Bacillus cereus]
	AJI03093.1	small GTP-binding domain protein [Bacillus cereus G9241]
WP_016081116.1		small GTP-binding protein [Bacillus cereus]	1215	0	91
	EOO28189.1	small GTP-binding protein domain protein [Bacillus cereus BAG1X1-1]
	EOO48566.1	small GTP-binding protein domain protein [Bacillus cereus BAG1X2-1]
	EOO52755.1	small GTP-binding protein domain protein [Bacillus cereus BAG1X2-2]
	EOO59290.1	small GTP-binding protein domain protein [Bacillus cereus BAG1X2-3]
	EOP05391.1	small GTP-binding protein domain protein [Bacillus cereus BAG2O-1]
WP_002127951.1		tetracycline resistance protein [Bacillus cereus]	1215	0
	EJQ60139.1	small GTP-binding protein domain protein [Bacillus cereus CER057]
	EJQ65702.1	small GTP-binding protein domain protein [Bacillus cereus CER074]
	EJV66977.1	small GTP-binding protein domain protein [Bacillus cereus BtB2-4]
	EOP39222.1	small GTP-binding protein domain protein [Bacillus cereus VD146]
WP_063245371.1		tetracycline resistance protein [Bacillus cereus]	1215	0	90
	KZD39311.1	Ribosome protection-type tetracycline resistance related protein [Bacillus cereus]
WP_060631344.1		tetracycline resistance protein [Bacillus thuringiensis]	1214	0	90
	ALQ68621.1	tetracycline resistance protein [Bacillus thuringiensis]
WP_042978785.1		tetracycline resistance protein [Bacillus mycoides]	1214	0	90
	KFN03367.1	small GTP-binding domain protein [Bacillus mycoides]
WP_023522319.1		ribosome protection-type tetracycline resistance-related protein [Bacillus thuringiensis]	1214	0	90
	AHA72486.1	Ribosome protection-type tetracycline resistance-related protein [Bacillus thuringiensis YBT-1518]
WP_016136730.1		small GTP-binding protein [Bacillus cereus]	1214	0	90
	EOQ10686.1	small GTP-binding protein domain protein [Bacillus cereus B5-2]
WP_002137036.1		tetracycline resistance protein [Bacillus cereus]	1214	0	91
	EJV84584.1	small GTP-binding protein domain protein [Bacillus cereus HuA2-1]
EFI65603.1		small GTP-binding protein [Bacillus cereus SJ1]	1214	0	91
SCB00036.1		GTP-binding elongation factor protein, TetM/TetO [Bacillus weihenstephanensis]	1214	0	90
WP_046954224.1		tetracycline resistance protein [Bacillus cereus]	1214	0	90
	KLA31712.1	hypothetical protein B4077_3033 [Bacillus cereus]
WP_000207816.1		tetracycline resistance protein [Bacillus cereus]	1214	0	90
	EJR90293.1	small GTP-binding protein domain protein [Bacillus cereus VD169]
WP_000207796.1		tetracycline resistance protein [Bacillus cereus]	1214	0	90
	EJQ10749.1	small GTP-binding protein domain protein [Bacillus cereus BAG3O-2]
	EJQ25869.1	small GTP-binding protein domain protein [Bacillus cereus BAG4O-1]
WP_065229002.1		tetracycline resistance protein [Bacillus cereus]	1214	0	90
	OBW88775.1	tetracycline resistance protein [Bacillus cereus]
WP_016124781.1		small GTP-binding protein [Bacillus cereus]	1214	0	90
	EOO67774.1	small GTP-binding protein domain protein [Bacillus cereus VD196]
WP_000207826.1		tetracycline resistance protein [Bacillus cereus]	1214	0	91
	EJQ13543.1	small GTP-binding protein domain protein [Bacillus cereus BAG3X2-1]
WP_000207801.1		tetracycline resistance protein [Bacillus cereus]	1213	0	90
	EJR97746.1	small GTP-binding protein domain protein [Bacillus cereus VD200]
WP_000207815.1		tetracycline resistance protein [Bacillus cereus]	1213	0	90
	EEL28249.1	GTP-binding elongation factor protein, TetM/TetO [Bacillus cereus Rock1-15]
SCN05396.1		Tetracycline resistance protein, GTP-binding elongation family [Bacillus cereus]	1212	0	90
WP_000207806.1		tetracycline resistance protein [Bacillus thuringiensis]	1212	0	90
	EEM28404.1	GTP-binding elongation factor protein, TetM/TetO [Bacillus thuringiensis Bt407]
	EEM34716.1	GTP-binding elongation factor protein, TetM/TetO [Bacillus thuringiensis serovar thuringiensis str. T01001]
	EEM65633.1	GTP-binding elongation factor protein, TetM/TetO [Bacillus thuringiensis serovar berliner ATCC 10792]
	AEA16689.1	tetracycline resistance protein [Bacillus thuringiensis serovar chinensis CT-43]
	AFV18825.1	tetracycline resistance protein TetP [Bacillus thuringiensis Bt407]
	AGG01778.1	Ribosome protection-type tetracycline resistance-related protein [Bacillus thuringiensis serovar thuringiensis str. IS5056]
	ERH99390.1	Tetracycline resistance protein tetM [Bacillus thuringiensis T01-328]
	AOM11670.1	tetracycline resistance protein TetP [Bacillus thuringiensis Bt18247]
WP_053564128.1		tetracycline resistance protein [Bacillus cereus]	1212	0	89
	ALC52439.1	tetracycline resistance protein [Bacillus cereus]
WP_044307263.1		tetracycline resistance protein [Bacillus cereus]	1212	0	90
	KIZ28362.1	tetracycline resistance protein [Bacillus cereus]
WP_016134813.1		small GTP-binding protein [Bacillus cereus]	1212	0	90
	EOQ28698.1	small GTP-binding protein domain protein [Bacillus cereus BAG3O-1]
WP_016122745.1		small GTP-binding protein [Bacillus cereus]	1212	0	90
	EOQ12034.1	small GTP-binding protein domain protein [Bacillus cereus VD184]
	KXY17065.1	tetracycline resistance protein [Bacillus cereus]
WP_000207805.1		tetracycline resistance protein [Bacillus thuringiensis]	1212	0	89
	EEM95630.1	GTP-binding elongation factor protein, TetM/TetO [Bacillus thuringiensis IBL 200]
WP_063220522.1		tetracycline resistance protein [Bacillus cereus]	1211	0	90
	KZD76151.1	Ribosome protection-type tetracycline resistance related protein [Bacillus cereus]
	OBZ57971.1	tetracycline resistance protein [Bacillus cereus]
WP_064471179.1		tetracycline resistance protein [Bacillus wiedmannii]	1211	0	90
	OAK33176.1	tetracycline resistance protein [Bacillus wiedmannii]
WP_061666951.1		tetracycline resistance protein [Bacillus cereus]	1211	0	89
	KXY58815.1	tetracycline resistance protein [Bacillus cereus]
WP_061655559.1		tetracycline resistance protein [Bacillus cereus]	1211	0	90
	KXY54475.1	tetracycline resistance protein [Bacillus cereus]
WP_050844106.1		tetracycline resistance protein [Bacillus thuringiensis].	1211	0	90
	AKR10015.1	tetracycline resistance protein [Bacillus thuringiensis]
WP_000207797.1		tetracycline resistance protein [Bacillus cereus]	1211	0	90
	EJQ30067.1	small GTP-binding protein domain protein [Bacillus cereus BAG4X12-1]
	EOP84328.1	small GTP-binding protein domain protein [Bacillus cereus BAG5X12-1]
WP_000207795.1		tetracycline resistance protein [Bacillus cereus]	1211	0	90
	EEK94327.1	GTP-binding elongation factor protein, TetM/TetO [Bacillus cereus BDRD-ST24]
	ALZ61225.1	Tetracycline resistance protein TetO [Bacillus cereus]
	KXY89213.1	tetracycline resistance protein [Bacillus cereus]
WP_000207824.1		tetracycline resistance protein [Bacillus cereus]	1211	0	90
	EEK67069.1	GTP-binding elongation factor protein, TetM/TetO [Bacillus cereus MM3]
WP_061660011.1		tetracycline resistance protein [Bacillus cereus]	1210	0	90
	KXX95693.1	tetracycline resistance protein [Bacillus cereus]
CUB13758.1		tetracycline resistance protein TetO [Bacillus cereus]	1210	0	90
WP_030026231.1		tetracycline resistance protein [Bacillus thuringiensis]	1210	0	90
	CDN36522.1	unnamed protein product [Bacillus thuringiensis DB27]
WP_002013560.1		tetracycline resistance protein [Bacillus cereus]	1210	0	90
	EEK72806.1	GTP-binding elongation factor protein, TetM/TetO [Bacillus cereus AH621]
	EJR35287.1	small GTP-binding protein domain protein [Bacillus cereus VD048]
WP_048656357.1		tetracycline resistance protein [Bacillus cereus]	1209	0	90
	KMN69971.1	tetracycline resistance protein [Bacillus cereus]
WP_043936983.1		MULTISPECIES: tetracycline resistance protein[Bacillus]	1209	0	90
	KIQ85743.1	tetracycline resistance protein [Bacillus sp. L_1B0_5]
	KIQ88427.1	tetracycline resistance protein [Bacillus sp. L_1B0_8]
WP_000207803.1		tetracycline resistance protein [Bacillus cereus]	1209	0	90
	EJQ53063.1	small GTP-binding protein domain protein [Bacillus cereus BAG5X2-1]
WP_064475662.1		tetracycline resistance protein [Bacillus wiedmannii]	1209	0	90
	OAK05086.1	tetracycline resistance protein [Bacillus wiedmannii]
WP_000207810.1		tetracycline resistance protein [Bacillus thuringiensis]	1209	0	90
	ADH07546.1	tetracycline resistance protein [Bacillus thuringiensis BMB171]
WP_063225298.1		tetracycline resistance protein [Bacillus cereus]	1209	0	89
	KZD26124.1	Ribosome protection-type tetracycline resistance related protein [Bacillus cereus]
WP_044584586.1		tetracycline resistance protein [Bacillus bombysepticus]	1209	0	90
	AHX19058.1	tetracycline resistance protein [Bacillus bombysepticus str. Wang]
WP_001988924.1		MULTISPECIES: tetracycline resistance protein [Bacillus anthracis]	1195	0	89
	KLV21283.1	tetracycline resistance protein [Bacillus anthracis]
WP_000207769.1		tetracycline resistance protein [Bacillus anthracis]	1187	0	88
	AIK33740.1	small GTP-binding domain protein [Bacillus anthracis]
	KGZ74371.1	tetracycline resistance protein [Bacillus anthracis]
	KHA43609.1	tetracycline resistance protein [Bacillus anthracis]
	AJH91249.1	small GTP-binding domain protein [Bacillus anthracis]
WP_000207770.1		tetracycline resistance protein [Bacillus anthracis]	1185	0	88
	NP_845373.1	tetracycline resistance protein [Bacillus anthracis str. Ames]
	YP_029086.1	tetracycline resistance protein [Bacillus anthracis str. Sterne]
	AAP26859.1	GTP-binding elongation factor protein, TetM/TetO family [Bacillus anthracis str. Ames]
	AAT32158.1	GTP-binding elongation factor protein, TetM/TetO family [Bacillus anthracis str. 'Ames Ancestor']
	AAT55137.1	GTP-binding elongation factor protein, TetM/TetO family [Bacillus anthracis str. Sterne]
	EDR20628.1	GTP-binding elongation factor protein, TetM/TetO family [Bacillus anthracis str. A0488]
	EDR90249.1	GTP-binding elongation factor protein, TetM/TetO family [Bacillus anthracis str. A0193]
	EDR95630.1	GTP-binding elongation factor protein, TetM/TetO family [Bacillus anthracis str. A0442]
	EDS98990.1	GTP-binding elongation factor protein, TetM/TetO family [Bacillus anthracis str. A0389]
	EDT21840.1	GTP-binding elongation factor protein, TetM/TetO family [Bacillus anthracis str. A0465]
	EDT69249.1	GTP-binding elongation factor protein, TetM/TetO family [Bacillus anthracis str. A0174]
	EDV17905.1	GTP-binding elongation factor protein, TetM/TetO family [Bacillus anthracis str. Tsiankovskii-I]
	ACP17130.1	GTP-binding elongation factor protein, TetM/TetO family [Bacillus anthracis str. CDC 684]
	ACQ49336.1	GTP-binding elongation factor protein, TetM/TetO family [Bacillus anthracis str. A0248]
	AFH84288.1	GTP-binding elongation factor protein, TetM/TetO family [Bacillus anthracis str. H9401]
	EJT20129.1	GTP-binding elongation factor protein, TetM/TetO family [Bacillus anthracis str. UR-1]
	EJY89995.1	GTP-binding elongation factor protein, TetM/TetO family [Bacillus anthracis str. BF1]
	AHE84453.1	tetracycline resistance protein [Bacillus anthracis str. A16R]
	AHE90330.1	tetracycline resistance protein [Bacillus anthracis str. A16]
	GAE98449.1	ribosome protection-type tetracycline resistance related proteins [Bacillus anthracis CZC5]
	EVT91404.1	tetracycline resistance protein [Bacillus anthracis 8903-G]
	EVU06112.1	tetracycline resistance protein [Bacillus anthracis 52-G]
	AHK39065.1	GTP-binding elongation factor protein, TetM/TetO family [Bacillus anthracis str. SVA11]
	EXJ20183.1	tetracycline resistance protein [Bacillus anthracis str. 95014]
	KEY96860.1	tetracycline resistance protein [Bacillus anthracis str. Carbosap]
	KFJ81656.1	small GTP-binding domain protein [Bacillus anthracis]
	AIK57185.1	small GTP-binding domain protein [Bacillus anthracis]
	AIK64489.1	small GTP-binding domain protein [Bacillus anthracis str. Vollum]
	AIK54795.1	small GTP-binding domain protein [Bacillus anthracis]
	KFL67291.1	small GTP-binding domain protein [Bacillus anthracis]
	KFL69474.1	small GTP-binding domain protein [Bacillus anthracis]
	AIM06821.1	tetracycline resistance protein [Bacillus anthracis]
	AIM12270.1	tetracycline resistance protein [Bacillus anthracis]
	KGZ46262.1	tetracycline resistance protein [Bacillus anthracis]
	KGZ47083.1	tetracycline resistance protein [Bacillus anthracis]
	KGZ51218.1	tetracycline resistance protein [Bacillus anthracis]
	KGZ67205.1	tetracycline resistance protein [Bacillus anthracis]
	KGZ67780.1	tetracycline resistance protein [Bacillus anthracis]
	KGZ67893.1	tetracycline resistance protein [Bacillus anthracis]
	KGZ80140.1	tetracycline resistance protein [Bacillus anthracis]
	KGZ88358.1	tetracycline resistance protein [Bacillus anthracis]
	KGZ93338.1	tetracycline resistance protein [Bacillus anthracis]
	KGZ94503.1	tetracycline resistance protein [Bacillus anthracis]
	KGZ98549.1	tetracycline resistance protein [Bacillus anthracis]
	KHA11090.1	tetracycline resistance protein [Bacillus anthracis]
	KHA15336.1	tetracycline resistance protein [Bacillus anthracis]
	KHA16083.1	tetracycline resistance protein [Bacillus anthracis]
	KHA22304.1	tetracycline resistance protein [Bacillus anthracis]
	KHA24638.1	tetracycline resistance protein [Bacillus anthracis]
	KHA41971.1	tetracycline resistance protein [Bacillus anthracis]
	KHG45500.1	tetracycline resistance protein [Bacillus anthracis]
	KHG51848.1	tetracycline resistance protein [Bacillus anthracis]
	KHG60620.1	tetracycline resistance protein [Bacillus anthracis]
	AJA87171.1	tetracycline resistance protein [Bacillus anthracis]
	AJF90544.1	tetracycline resistance protein [Bacillus anthracis]
	AJG29665.1	tetracycline resistance protein [Bacillus anthracis]
	AJG48652.1	small GTP-binding domain protein [Bacillus anthracis str. Turkey32]
	AJG63259.1	small GTP-binding domain protein [Bacillus anthracis]
	AJG70516.1	small GTP-binding domain protein [Bacillus anthracis]
	AJG82580.1	small GTP-binding domain protein [Bacillus anthracis]
	AJG90084.1	small GTP-binding domain protein [Bacillus anthracis]
	AJH27650.1	small GTP-binding domain protein [Bacillus anthracis]
	AJH34558.1	small GTP-binding domain protein [Bacillus anthracis]
	AJH39607.1	small GTP-binding domain protein [Bacillus anthracis]
	AJH48007.1	small GTP-binding domain protein [Bacillus anthracis str. Sterne]
	AJH50928.1	small GTP-binding domain protein [Bacillus anthracis]
	AJH55502.1	small GTP-binding domain protein [Bacillus anthracis]
	AJI00411.1	small GTP-binding domain protein [Bacillus anthracis str. V770-NP-1R]
	AJH96083.1	small GTP-binding domain protein [Bacillus anthracis]
	AJI39014.1	small GTP-binding domain protein [Bacillus anthracis]
	AJM81464.1	tetracycline resistance protein [Bacillus anthracis]
	KKM30133.1	tetracycline resistance protein [Bacillus anthracis]
	KKM30708.1	tetracycline resistance protein [Bacillus anthracis]
	BAR76264.1	tetracycline resistance protein tetP [Bacillus anthracis]
	GAO65688.1	tetracycline resistance protein [Bacillus anthracis]
	GAO59934.1	tetracycline resistance protein [Bacillus anthracis]
	KOM66930.1	tetracycline resistance protein [Bacillus anthracis]
	KOM74903.1	tetracycline resistance protein [Bacillus anthracis]
	KOM80462.1	tetracycline resistance protein [Bacillus anthracis]
	KOM86268.1	tetracycline resistance protein [Bacillus anthracis]
	KOM95267.1	tetracycline resistance protein [Bacillus anthracis]
	KON07020.1	tetracycline resistance protein [Bacillus anthracis]
	KON17607.1	tetracycline resistance protein [Bacillus anthracis]
	KON23888.1	tetracycline resistance protein [Bacillus anthracis]
	KOR57071.1	tetracycline resistance protein [Bacillus anthracis]
	KOR65327.1	tetracycline resistance protein [Bacillus anthracis]
	ALC35066.1	tetracycline resistance protein [Bacillus anthracis]
	AMC04928.1	tetracycline resistance protein [Bacillus anthracis]
	ANH87116.1	tetracycline resistance protein [Bacillus anthracis]
	OBV05849.1	tetracycline resistance protein [Bacillus anthracis]
	OBV07429.1	tetracycline resistance protein [Bacillus anthracis]
	ANR05424.1	tetracycline resistance protein [Bacillus anthracis]
	ANR10721.1	tetracycline resistance protein [Bacillus anthracis]
	ANR16019.1	tetracycline resistance protein [Bacillus anthracis]
	ANR21320.1	tetracycline resistance protein [Bacillus anthracis]
	ANR26621.1	tetracycline resistance protein [Bacillus anthracis]
	ANR31921.1	tetracycline resistance protein [Bacillus anthracis]
	ANR37226.1	tetracycline resistance protein [Bacillus anthracis]
	ANR42522.1	tetracycline resistance protein [Bacillus anthracis]
	ANR47812.1	tetracycline resistance protein [Bacillus anthracis]
	ANR53111.1	tetracycline resistance protein [Bacillus anthracis]
	ANR58406.1	tetracycline resistance protein [Bacillus anthracis]
WP_038414160.1		tetracycline resistance protein [Bacillus anthracis]	1184	0	88
	AIF57167.1	tetracycline resistance protein [Bacillus anthracis]
KOS27869.1		tetracycline resistance protein [Bacillus anthracis]	1184	0	88
WP_038813258.1		tetracycline resistance protein [Bacillus anthracis]	1183	0	88
WP_000207771.1		tetracycline resistance protein [Bacillus anthracis]	1181	0	88
	KOM60030.1	tetracycline resistance protein [Bacillus anthracis]
KOS27491.1		tetracycline resistance protein [Bacillus anthracis]	1177	0	88
EVT98271.1		tetracycline resistance protein [Bacillus anthracis]	1086	0	88
WP_033646288.1		tetracycline resistance protein [Bacillus anthracis]	1082	0	87
