# Supplementary material for: The Identification of Intrinsic Chloramphenicol and Tetracycline Resistance Genes in Members of the Bacillus cereus Group (sensu lato)
Source: Front Microbiol. 2017 Jan 4;7:2122. doi: 10.3389/fmicb.2016.02122 (PMC5209696; doi:10.3389/fmicb.2016.02122)
Supplement: Table S2 — BLASTp was used to identify homologs of the B. toyonensis 7112T CatQ protein against sequences in the NCBI genome database (Altschul et al., 1990). The data was downloaded in CVS format and uploaded into Excel. The data shows the Reference Sequence IDs, individual Sequence IDs, the description of the protein in the annotation file, the bacterial source, alignment score, E-value and % identity. [file Table2.XLSX]

## Sheet: Sheet1
Species	Sequence ID	%identity	%similarity	length	E value	Blast Score
Bacillus anthracis (taxid:1392)
	gi|487915458|ref|WP_001988924.1|;gi|196031292|gb|EDX69889.1|;gi|837638175|gb|KLV21283.1|	89.026	94.74	647	0	1195
	gi|446129914|ref|WP_000207769.1|;gi|673966606|gb|AIK33740.1|;gi|721814291|gb|KGZ74371.1|;gi|721884681|gb|KHA43609.1|;gi|753724272|gb|AJH91249.1|	88.253	94.44	647	0	1187
	gi|446129915|ref|WP_000207770.1|;gi|30262996|ref|NP_845373.1|;gi|49185834|ref|YP_029086.1|;gi|30257629|gb|AAP26859.1|;gi|47503482|gb|AAT32158.1|;gi|49179761|gb|AAT55137.1|;gi|164715111|gb|EDR20628.1|;gi|167514883|gb|EDR90249.1|;gi|167532994|gb|EDR95630.1|;gi|170130128|gb|EDS98990.1|;gi|170671102|gb|EDT21840.1|;gi|172084190|gb|EDT69249.1|;gi|190563941|gb|EDV17905.1|;gi|227007387|gb|ACP17130.1|;gi|…	88.099	94.28	647	0	1185
	gi|740628648|ref|WP_038414160.1|;gi|664794313|gb|AIF57167.1|	88.099	94.28	647	0	1184
	gi|924829970|gb|KOS27869.1|	88.099	94.13	647	0	1184
	gi|742296781|ref|WP_038813258.1|	87.944	94.28	647	0	1183
	gi|446129916|ref|WP_000207771.1|;gi|920903897|gb|KOM60030.1|	87.79	94.13	647	0	1181
	gi|924829591|gb|KOS27491.1|	87.635	93.97	647	0	1177
	gi|582082204|gb|EVT98271.1|	87.563	93.95	595	0	1086
	gi|727184103|ref|WP_033646288.1|	87.374	93.94	594	0	1082
Bacillus bombysepticus (taxid:1330043)
	gi|765018473|ref|WP_044584586.1|;gi|612490390|gb|AHX19058.1|	89.954	94.9	647	0	1209
Bacillus cereus (taxid:1396)
	gi|446129930|ref|WP_000207785.1|;gi|228666866|gb|EEL22321.1|;gi|228685829|gb|EEL39748.1|;gi|401173652|gb|EJQ80864.1|;gi|401180917|gb|EJQ88071.1|;gi|401257780|gb|EJR63977.1|;gi|401633597|gb|EJS51374.1|;gi|402415599|gb|EJV47922.1|;gi|402462815|gb|EJV94519.1|;gi|500425939|gb|EOP40441.1|;gi|557472508|gb|AHA06330.1|;gi|859536799|gb|KMP60010.1|;gi|910865001|gb|KNH41347.1|;gi|922900079|gb|KOO65039.1|;gi…	100	100	647	0	1338
	gi|446129931|ref|WP_000207786.1|;gi|402418430|gb|EJV50726.1|	99.845	100	647	0	1337
	gi|446129932|ref|WP_000207787.1|;gi|401129993|gb|EJQ37662.1|	99.845	99.85	647	0	1335
	gi|1004355512|ref|WP_061530631.1|;gi|1003843765|gb|KXY39392.1|	99.691	99.69	647	0	1334
	gi|446129918|ref|WP_000207773.1|;gi|401257885|gb|EJR64080.1|	97.218	98.76	647	0	1305
	gi|507019041|ref|WP_016091155.1|;gi|500410826|gb|EOP26574.1|	93.199	97.06	647	0	1256
	gi|446129917|ref|WP_000207772.1|	93.045	96.91	647	0	1254
	gi|446129929|ref|WP_000207784.1|	93.199	96.45	647	0	1253
	gi|507036993|ref|WP_016108676.1|;gi|500407784|gb|EOP23556.1|	93.199	96.6	647	0	1250
	gi|513833226|ref|WP_016514015.1|;gi|513456867|gb|EPF05406.1|	93.045	96.45	647	0	1248
	gi|487993940|ref|WP_002066047.1|;gi|228718610|gb|EEL70239.1|	91.499	95.83	647	0	1232
	gi|488075557|ref|WP_002146954.1|;gi|401173232|gb|EJQ80445.1|	91.345	95.98	647	0	1231
	gi|507023632|ref|WP_016095714.1|;gi|500294580|gb|EOO18285.1|	91.499	95.52	647	0	1229
	gi|507033547|ref|WP_016105246.1|;gi|500457293|gb|EOP69580.1|	91.19	95.98	647	0	1228
	gi|488089925|ref|WP_002161322.1|;gi|401188800|gb|EJQ95861.1|;gi|500402902|gb|EOP18727.1|	91.345	95.83	647	0	1227
	gi|488070910|ref|WP_002142307.1|;gi|163862965|gb|ABY44024.1|;gi|401162617|gb|EJQ69972.1|	91.345	95.98	647	0	1226
	gi|488128847|ref|WP_002200055.1|;gi|401137846|gb|EJQ45422.1|	91.19	95.98	647	0	1225
	gi|872714685|ref|WP_048565472.1|;gi|859573611|gb|KMP95737.1|	91.036	95.83	647	0	1224
	gi|488039177|ref|WP_002110574.1|;gi|402439528|gb|EJV71530.1|	91.036	95.67	647	0	1224
	gi|446129959|ref|WP_000207814.1|;gi|218541745|gb|ACK94139.1|	90.881	95.83	647	0	1222
	gi|507029424|ref|WP_016101144.1|;gi|500360704|gb|EOO77634.1|	90.881	95.98	647	0	1221
	gi|1005584693|ref|WP_061674877.1|;gi|1003836167|gb|KXY32509.1|	90.881	95.52	647	0	1221
	gi|507019557|ref|WP_016091670.1|;gi|500296947|gb|EOO20335.1|	91.036	95.83	647	0	1221
	gi|446129954|ref|WP_000207809.1|;gi|228655224|gb|EEL11081.1|;gi|1017091684|gb|KZD81309.1|	90.726	95.83	647	0	1221
	gi|446129967|ref|WP_000207822.1|;gi|401659309|gb|EJS76795.1|	90.417	94.9	647	0	1221
	gi|446129956|ref|WP_000207811.1|;gi|228800450|gb|EEM47371.1|;gi|401269967|gb|EJR75992.1|;gi|758671944|gb|KIU75470.1|	90.572	95.83	647	0	1221
	gi|1005604374|ref|WP_061688473.1|;gi|1003852120|gb|KXY47305.1|	90.572	95.83	647	0	1219
	gi|507056269|ref|WP_016127190.1|;gi|500318602|gb|EOO38708.1|;gi|859598979|gb|KMQ20503.1|	90.572	95.67	647	0	1219
	gi|446129968|ref|WP_000207823.1|;gi|401651792|gb|EJS69353.1|	90.572	94.9	647	0	1219
	gi|872594974|ref|WP_048535731.1|;gi|859603308|gb|KMQ24749.1|	90.263	95.67	647	0	1219
	gi|507047137|ref|WP_016118171.1|;gi|500530507|gb|EOP95627.1|;gi|1003830976|gb|KXY27693.1|;gi|1017053743|gb|KZD43909.1|	90.572	95.83	647	0	1219
	gi|446129958|ref|WP_000207813.1|;gi|218161977|gb|ACK61969.1|;gi|228632236|gb|EEK88859.1|;gi|811096052|gb|AKE17414.1|;gi|999875929|gb|KXI42420.1|;gi|1017073532|gb|KZD63378.1|;gi|1066911476|gb|OED07833.1|	90.263	95.67	647	0	1219
	gi|488096719|ref|WP_002168116.1|;gi|401235561|gb|EJR42032.1|;gi|401299370|gb|EJS04969.1|	90.726	95.98	647	0	1218
	gi|872707014|ref|WP_048558405.1|;gi|859495907|gb|KMP20327.1|	90.263	95.98	647	0	1218
	gi|446129953|ref|WP_000207808.1|;gi|30021141|ref|NP_832772.1|;gi|29896694|gb|AAP09973.1|	90.572	95.67	647	0	1218
	gi|1005562842|ref|WP_061659307.1|;gi|1003810711|gb|KXY08924.1|	89.645	96.29	647	0	1217
	gi|755166222|ref|WP_042514915.1|;gi|753362992|gb|AJG95916.1|	90.108	95.52	647	0	1217
	gi|507038546|ref|WP_016110228.1|;gi|500313454|gb|EOO34334.1|	90.572	95.67	647	0	1217
	gi|228679762|gb|EEL33958.1|	92.687	96.82	629	0	1217
	gi|446129957|ref|WP_000207812.1|;gi|228722140|gb|EEL73553.1|;gi|1062424521|gb|AOM06105.1|	90.108	95.67	647	0	1217
	gi|446129949|ref|WP_000207804.1|;gi|401638611|gb|EJS56360.1|;gi|500359397|gb|EOO76541.1|	90.417	95.67	647	0	1216
	gi|446129952|ref|WP_000207807.1|;gi|228592280|gb|EEK50110.1|;gi|674822209|gb|KFL74765.1|	90.263	95.83	647	0	1216
	gi|487903932|ref|WP_001977398.1|;gi|47554717|gb|EAL13070.1|;gi|633262124|gb|KDB40680.1|;gi|728877747|gb|AIY73534.1|;gi|753560128|gb|AJI03093.1|	89.954	95.52	647	0	1216
	gi|506990522|ref|WP_016081116.1|;gi|500306410|gb|EOO28189.1|;gi|500329371|gb|EOO48566.1|;gi|500333622|gb|EOO52755.1|;gi|500340567|gb|EOO59290.1|;gi|500389330|gb|EOP05391.1|	90.726	95.67	647	0	1215
	gi|488056554|ref|WP_002127951.1|;gi|401152709|gb|EJQ60139.1|;gi|401158308|gb|EJQ65702.1|;gi|402434941|gb|EJV66977.1|;gi|500424307|gb|EOP39222.1|	90.417	95.83	647	0	1215
	gi|1020110803|ref|WP_063245371.1|;gi|1017049074|gb|KZD39311.1|	89.799	95.52	647	0	1215
	gi|507065930|ref|WP_016136730.1|;gi|500546274|gb|EOQ10686.1|	89.954	95.05	647	0	1214
	gi|488065639|ref|WP_002137036.1|;gi|402452773|gb|EJV84584.1|	90.572	95.52	647	0	1214
	gi|298724942|gb|EFI65603.1|	90.881	95.52	647	0	1214
	gi|822524310|ref|WP_046954224.1|;gi|821651084|gb|KLA31712.1|	89.799	95.36	647	0	1214
	gi|446129961|ref|WP_000207816.1|;gi|401284427|gb|EJR90293.1|	90.263	95.36	647	0	1214
	gi|446129941|ref|WP_000207796.1|;gi|401102763|gb|EJQ10749.1|;gi|401118037|gb|EJQ25869.1|	90.417	95.21	647	0	1214
	gi|1041867325|ref|WP_065229002.1|;gi|1041783227|gb|OBW88775.1|	90.108	95.67	647	0	1214
	gi|507053826|ref|WP_016124781.1|;gi|500349882|gb|EOO67774.1|	89.954	95.36	647	0	1214
	gi|446129971|ref|WP_000207826.1|;gi|401105576|gb|EJQ13543.1|	90.726	94.9	647	0	1214
	gi|446129946|ref|WP_000207801.1|;gi|401292082|gb|EJR97746.1|	89.645	95.36	647	0	1213
	gi|446129960|ref|WP_000207815.1|;gi|228672975|gb|EEL28249.1|	90.108	95.36	647	0	1213
	gi|1063146698|emb|SCN05396.1|	89.954	94.9	647	0	1212
	gi|925172060|ref|WP_053564128.1|;gi|924568196|gb|ALC52439.1|	89.49	95.83	647	0	1212
	gi|764119943|ref|WP_044307263.1|;gi|763433700|gb|KIZ28362.1|	89.799	95.36	647	0	1212
	gi|507064003|ref|WP_016134813.1|;gi|500564901|gb|EOQ28698.1|	90.108	94.59	647	0	1212
	gi|507051756|ref|WP_016122745.1|;gi|500547584|gb|EOQ12034.1|;gi|1003819595|gb|KXY17065.1|	89.954	95.36	647	0	1212
	gi|1020083687|ref|WP_063220522.1|;gi|814302744|emb|CGF80689.1|;gi|880795069|emb|CJA19306.1|;gi|882802359|emb|CJA09420.1|;gi|882807803|emb|CJP80716.1|;gi|882883257|emb|CJN16593.1|;gi|882890964|emb|CJI88390.1|;gi|882894936|emb|CJG90355.1|;gi|882905998|emb|CJN45945.1|;gi|882913188|emb|CJG37072.1|;gi|882917987|emb|CJC51485.1|;gi|882925999|emb|CJP10925.1|;gi|882935399|emb|CJC28770.1|;gi|884866249|emb|…	89.799	95.21	647	0	1211
	gi|1005574649|ref|WP_061666951.1|;gi|1003864398|gb|KXY58815.1|	89.335	95.52	647	0	1211
	gi|1005558444|ref|WP_061655559.1|;gi|1003859773|gb|KXY54475.1|	90.108	95.05	647	0	1211
	gi|446129942|ref|WP_000207797.1|;gi|401122280|gb|EJQ30067.1|;gi|500518677|gb|EOP84328.1|	89.954	95.05	647	0	1211
	gi|446129940|ref|WP_000207795.1|;gi|228637880|gb|EEK94327.1|;gi|975010499|gb|ALZ61225.1|;gi|1003897071|gb|KXY89213.1|	89.799	95.21	647	0	1211
	gi|446129969|ref|WP_000207824.1|;gi|228609789|gb|EEK67069.1|	89.645	95.05	647	0	1211
	gi|1005564435|ref|WP_061660011.1|;gi|1003796480|gb|KXX95693.1|	89.645	95.83	647	0	1210
	gi|924106508|emb|CUB13758.1|	89.645	95.36	647	0	1210
	gi|487940094|ref|WP_002013560.1|;gi|228615714|gb|EEK72806.1|;gi|401228766|gb|EJR35287.1|	90.108	95.83	647	0	1210
	gi|874442531|ref|WP_048656357.1|;gi|857300018|gb|KMN69971.1|	89.954	94.9	647	0	1209
	gi|446129948|ref|WP_000207803.1|;gi|401145539|gb|EJQ53063.1|	89.799	94.59	647	0	1209
	gi|1020088587|ref|WP_063225298.1|;gi|1017035682|gb|KZD26124.1|	89.49	94.9	647	0	1209
	gi|446129944|ref|WP_000207799.1|;gi|228604213|gb|EEK61680.1|;gi|706246324|gb|KGT43208.1|;gi|970411455|gb|KUF34751.1|;gi|1003920908|gb|KXZ07563.1|	89.954	94.9	647	0	1209
	gi|872715435|ref|WP_048566143.1|;gi|859505265|gb|KMP29478.1|;gi|1028730838|gb|OAJ99281.1|;gi|1028732377|gb|OAK00809.1|;gi|1028748570|gb|OAK16778.1|	89.645	94.59	647	0	1208
	gi|507011474|ref|WP_016087331.1|;gi|500395383|gb|EOP11358.1|	89.645	94.74	647	0	1208
	gi|872717912|ref|WP_048568594.1|;gi|859509379|gb|KMP33516.1|	89.799	94.9	647	0	1208
	gi|446129965|ref|WP_000207820.1|	90.108	94.74	647	0	1208
	gi|446129939|ref|WP_000207794.1|;gi|228703109|gb|EEL55568.1|	89.954	94.9	647	0	1208
	gi|1003724531|ref|WP_061457388.1|	89.335	95.21	647	0	1207
	gi|487959561|ref|WP_002032917.1|;gi|228649609|gb|EEL05621.1|;gi|569026592|dbj|GAE37834.1|;gi|719644221|gb|AIW84635.1|	90.263	94.74	647	0	1207
	gi|822529966|ref|WP_046959814.1|;gi|821612110|gb|KKZ93464.1|	89.645	95.21	647	0	1207
	gi|446129938|ref|WP_000207793.1|;gi|401230059|gb|EJR36567.1|	89.645	94.9	647	0	1207
	gi|446129945|ref|WP_000207800.1|;gi|228806262|gb|EEM52835.1|;gi|401112382|gb|EJQ20260.1|;gi|402449171|gb|EJV81009.1|;gi|449023348|gb|AGE78511.1|;gi|500405813|gb|EOP21599.1|;gi|500447451|gb|EOP60231.1|;gi|500527467|gb|EOP92680.1|;gi|595876945|gb|EXY06638.1|;gi|633270782|gb|AHZ51559.1|;gi|657514178|gb|KEH47050.1|;gi|661909788|gb|AIE33973.1|;gi|676320884|gb|AIM31723.1|;gi|756043731|gb|AJK42833.1|;gi…	89.799	94.74	647	0	1206
	gi|1068630409|ref|WP_069604671.1|;gi|1066926295|gb|OED21661.1|	89.799	94.74	647	0	1206
	gi|1024901321|ref|WP_063536710.1|;gi|1024791136|gb|ANC20024.1|	89.49	95.05	647	0	1206
	gi|1024914958|ref|WP_063547740.1|;gi|1024779588|gb|ANC08480.1|;gi|1024785409|gb|ANC14299.1|	89.645	95.52	647	0	1206
	gi|488121418|ref|WP_002192815.1|;gi|401309104|gb|EJS14478.1|	90.108	94.59	647	0	1206
	gi|446129943|ref|WP_000207798.1|;gi|206736070|gb|EDZ53228.1|	89.799	94.74	647	0	1206
	gi|1041859995|ref|WP_065224575.1|;gi|1041737353|gb|OBW49118.1|	89.799	94.59	647	0	1205
	gi|511542428|ref|WP_016362130.1|;gi|511316122|gb|EPC06237.1|	90.108	94.44	647	0	1205
	gi|446129928|ref|WP_000207783.1|	89.335	94.9	647	0	1205
	gi|766621246|ref|WP_044796897.1|	89.645	94.59	647	0	1205
	gi|488118632|ref|WP_002190029.1|;gi|401300684|gb|EJS06274.1|	90.108	94.74	647	0	1205
	gi|446129947|ref|WP_000207802.1|;gi|401277907|gb|EJR83846.1|	89.645	94.74	647	0	1205
	gi|446129962|ref|WP_000207817.1|;gi|401216061|gb|EJR22776.1|	90.108	94.44	647	0	1205
	gi|1049686376|emb|SCC47646.1|	89.799	94.9	647	0	1204
	gi|545599704|ref|WP_021727846.1|;gi|565324696|gb|ETE87624.1|;gi|565335522|gb|ETE98450.1|;gi|734583136|gb|AJA20348.1|;gi|859598298|gb|KMQ19845.1|	89.645	94.59	647	0	1204
	gi|446129935|ref|WP_000207790.1|;gi|401083136|gb|EJP91400.1|;gi|500284467|gb|EOO09134.1|;gi|500370268|gb|EOO86942.1|;gi|500522155|gb|EOP87656.1|;gi|500634258|gb|EOQ73755.1|	89.335	94.9	647	0	1204
Bacillus mycoides (taxid:1405)
	gi|983669425|ref|WP_060750414.1|;gi|983222422|gb|KWU62636.1|	93.354	96.6	647	0	1247
	gi|764635113|ref|WP_044438193.1|;gi|758837676|gb|KIV76164.1|	91.654	96.45	647	0	1232
	gi|507056269|ref|WP_016127190.1|;gi|500318602|gb|EOO38708.1|;gi|859598979|gb|KMQ20503.1|	90.572	95.67	647	0	1219
	gi|489282556|ref|WP_003190174.1|;gi|228748924|gb|EEL98772.1|;gi|666941050|gb|KEZ82771.1|;gi|753370322|gb|AJH17608.1|;gi|971469199|gb|KUH41533.1|	90.572	95.83	647	0	1219
	gi|1020089331|ref|WP_063225765.1|;gi|1017118563|gb|KZE07701.1|	90.881	95.98	647	0	1218
	gi|757757779|ref|WP_042978785.1|;gi|675484664|gb|KFN03367.1|	89.799	95.05	647	0	1214
	gi|489300068|ref|WP_003207541.1|;gi|228761797|gb|EEM10741.1|	73.973	86.15	657	0	1001
	gi|727343761|ref|WP_033797794.1|;gi|675496914|gb|KFN14407.1|	73.973	86.15	657	0	999
	gi|489290745|ref|WP_003198288.1|;gi|228755823|gb|EEM05155.1|	73.668	86	657	0	994
	gi|749294148|ref|WP_040118804.1|;gi|673972826|gb|AIK35816.1|;gi|753706456|gb|AJI16577.1|	73.82	85.69	657	0	992
Bacillus thuringiensis (taxid:1428)
	gi|446129930|ref|WP_000207785.1|;gi|228666866|gb|EEL22321.1|;gi|228685829|gb|EEL39748.1|;gi|401173652|gb|EJQ80864.1|;gi|401180917|gb|EJQ88071.1|;gi|401257780|gb|EJR63977.1|;gi|401633597|gb|EJS51374.1|;gi|402415599|gb|EJV47922.1|;gi|402462815|gb|EJV94519.1|;gi|500425939|gb|EOP40441.1|;gi|557472508|gb|AHA06330.1|;gi|859536799|gb|KMP60010.1|;gi|910865001|gb|KNH41347.1|;gi|922900079|gb|KOO65039.1|;gi…	100	100	647	0	1338
	gi|446131748|ref|WP_000209603.1|;gi|407383147|gb|AFU13648.1|	93.972	97.06	647	0	1262
	gi|657632056|ref|WP_029442677.1|	91.036	95.67	647	0	1222
	gi|446129956|ref|WP_000207811.1|;gi|228800450|gb|EEM47371.1|;gi|401269967|gb|EJR75992.1|;gi|758671944|gb|KIU75470.1|	90.572	95.83	647	0	1221
	gi|1027742579|ref|WP_063675491.1|;gi|1026612521|gb|AND08452.1|	90.726	95.83	647	0	1219
	gi|766603787|ref|WP_044782840.1|	90.417	95.98	647	0	1219
	gi|1008988433|ref|WP_061884320.1|;gi|1008811394|gb|AMR03317.1|	90.726	95.52	647	0	1218
	gi|983473370|ref|WP_060631344.1|;gi|958624927|gb|ALQ68621.1|	89.954	95.52	647	0	1214
	gi|558692902|ref|WP_023522319.1|;gi|558580351|gb|AHA72486.1|	89.954	95.83	647	0	1214
	gi|446129951|ref|WP_000207806.1|;gi|228780165|gb|EEM28404.1|;gi|228786730|gb|EEM34716.1|;gi|228819581|gb|EEM65633.1|;gi|326940793|gb|AEA16689.1|;gi|409174520|gb|AFV18825.1|;gi|452104838|gb|AGG01778.1|;gi|542047650|gb|ERH99390.1|;gi|1062431712|gb|AOM11670.1|	89.645	95.83	647	0	1212
	gi|446129950|ref|WP_000207805.1|;gi|228850808|gb|EEM95630.1|	89.181	95.83	647	0	1212
	gi|915545990|ref|WP_050844106.1|;gi|896576915|gb|AKR10015.1|	89.645	95.36	647	0	1211
	gi|662060226|ref|WP_030026231.1|;gi|589236937|emb|CDN36522.1|	89.954	94.9	647	0	1210
	gi|446129955|ref|WP_000207810.1|;gi|296324618|gb|ADH07546.1|	89.645	95.21	647	0	1209
	gi|1041573174|ref|WP_065212576.1|	89.49	95.05	647	0	1207
	gi|1049674101|emb|SCC46455.1|	89.49	94.59	647	0	1207
	gi|1046638895|ref|WP_065703803.1|;gi|1046287407|gb|ANV71543.1|	89.799	94.9	647	0	1207
	gi|985612514|ref|WP_060851999.1|	89.954	94.74	647	0	1207
	gi|446129945|ref|WP_000207800.1|;gi|228806262|gb|EEM52835.1|;gi|401112382|gb|EJQ20260.1|;gi|402449171|gb|EJV81009.1|;gi|449023348|gb|AGE78511.1|;gi|500405813|gb|EOP21599.1|;gi|500447451|gb|EOP60231.1|;gi|500527467|gb|EOP92680.1|;gi|595876945|gb|EXY06638.1|;gi|633270782|gb|AHZ51559.1|;gi|657514178|gb|KEH47050.1|;gi|661909788|gb|AIE33973.1|;gi|676320884|gb|AIM31723.1|;gi|756043731|gb|AJK42833.1|;gi…	89.799	94.74	647	0	1206
	gi|924506273|ref|WP_053512514.1|	89.799	94.74	647	0	1206
	gi|1002585961|ref|WP_061403017.1|;gi|1001029266|gb|KXO02191.1|	89.645	95.21	647	0	1206
	gi|545599704|ref|WP_021727846.1|;gi|565324696|gb|ETE87624.1|;gi|565335522|gb|ETE98450.1|;gi|734583136|gb|AJA20348.1|;gi|859598298|gb|KMQ19845.1|	89.645	94.59	647	0	1204
	gi|446129963|ref|WP_000207818.1|;gi|228837914|gb|EEM83238.1|	90.108	94.44	647	0	1203
	gi|446129936|ref|WP_000207791.1|;gi|401788292|gb|AFQ14331.1|	89.181	94.74	647	0	1203
	gi|915491182|ref|WP_050821928.1|;gi|899761852|gb|AKR35983.1|	89.645	94.74	647	0	1202
	gi|657628021|ref|WP_029438788.1|	89.181	95.21	647	0	1202
	gi|756149117|ref|WP_042598191.1|;gi|755215296|gb|KIP26063.1|;gi|764024369|gb|AJQ59706.1|;gi|1010939259|gb|AMR85494.1|	89.954	94.59	647	0	1202
	gi|446129966|ref|WP_000207821.1|;gi|228858083|gb|EEN02562.1|;gi|401874547|gb|AFQ26714.1|;gi|591118034|gb|EXL38568.1|;gi|755734763|gb|AJH05886.1|;gi|940632579|gb|KQB22877.1|;gi|946343551|gb|KRD94528.1|;gi|946347670|gb|KRD98629.1|;gi|1026639055|gb|AND24822.1|	89.799	94.44	647	0	1200
	gi|1040093050|gb|ANN35368.1|	90	95.16	652	0	1196
	gi|446129921|ref|WP_000207776.1|;gi|49480051|ref|YP_037124.1|;gi|49331607|gb|AAT62253.1|;gi|753741913|gb|AJI31903.1|	89.335	94.13	647	0	1195
	gi|446129976|ref|WP_000207831.1|;gi|228825465|gb|EEM71259.1|	88.717	94.9	647	0	1195
	gi|446129975|ref|WP_000207830.1|;gi|228773638|gb|EEM22061.1|;gi|942014466|gb|ALL24483.1|	88.872	94.44	647	0	1194
	gi|446129981|ref|WP_000207836.1|;gi|118417581|gb|ABK86000.1|;gi|196026516|gb|EDX65184.1|;gi|753590483|gb|AJH69333.1|;gi|1003895195|gb|KXY87441.1|	89.026	94.59	647	0	1192
	gi|755161959|ref|WP_042511105.1|;gi|753715988|gb|AJH82986.1|	89.026	94.59	647	0	1190
	gi|446129973|ref|WP_000207828.1|;gi|228844039|gb|EEM89101.1|	88.563	94.28	647	0	1188
	gi|446129980|ref|WP_000207835.1|;gi|228831496|gb|EEM77089.1|;gi|753331564|gb|AJG79073.1|	88.408	94.28	647	0	1186
	gi|446129983|ref|WP_000207838.1|;gi|324326991|gb|ADY22251.1|	87.635	94.74	647	0	1186
	gi|766616089|ref|WP_044792915.1|	87.635	94.28	647	0	1182
	gi|823273916|dbj|BAR83764.1|	89.666	94.75	629	0	1172
	gi|1043718655|gb|ANS48646.1|	88.455	95.38	563	0	1048
	gi|516373298|ref|WP_017763331.1|	88.462	93.59	546	0	1006
	gi|749294148|ref|WP_040118804.1|;gi|673972826|gb|AIK35816.1|;gi|753706456|gb|AJI16577.1|	73.82	85.69	657	0	992
	gi|228813053|gb|EEM59365.1|	88.551	95.33	428	0	784
	gi|228793714|gb|EEM41249.1|	90.462	95.69	325	0	620
Bacillus toyonensis (taxid:155322)
	gi|446129930|ref|WP_000207785.1|;gi|228666866|gb|EEL22321.1|;gi|228685829|gb|EEL39748.1|;gi|401173652|gb|EJQ80864.1|;gi|401180917|gb|EJQ88071.1|;gi|401257780|gb|EJR63977.1|;gi|401633597|gb|EJS51374.1|;gi|402415599|gb|EJV47922.1|;gi|402462815|gb|EJV94519.1|;gi|500425939|gb|EOP40441.1|;gi|557472508|gb|AHA06330.1|;gi|859536799|gb|KMP60010.1|;gi|910865001|gb|KNH41347.1|;gi|922900079|gb|KOO65039.1|;gi…	100	100	647	0	1338
Bacillus weihenstephanensis (taxid:86662)
	gi|1063129815|emb|SCM95449.1|	91.654	95.83	647	0	1231
	gi|1049640688|emb|SCC36815.1|	91.345	95.67	647	0	1226
	gi|488070910|ref|WP_002142307.1|;gi|163862965|gb|ABY44024.1|;gi|401162617|gb|EJQ69972.1|	91.345	95.98	647	0	1226
	gi|1063140169|emb|SCM87938.1|	90.881	95.67	647	0	1222
	gi|489282556|ref|WP_003190174.1|;gi|228748924|gb|EEL98772.1|;gi|666941050|gb|KEZ82771.1|;gi|753370322|gb|AJH17608.1|;gi|971469199|gb|KUH41533.1|	90.572	95.83	647	0	1219
	gi|1049657424|emb|SCB00036.1|	90.263	95.21	647	0	1214
	gi|727272502|ref|WP_033730733.1|;gi|573578044|gb|ETT76409.1|	89.799	95.67	647	0	1207
	gi|487959561|ref|WP_002032917.1|;gi|228649609|gb|EEL05621.1|;gi|569026592|dbj|GAE37834.1|;gi|719644221|gb|AIW84635.1|	90.263	94.74	647	0	1207
	gi|727235133|ref|WP_033695866.1|;gi|573583034|gb|ETT81336.1|	89.49	94.9	647	0	1204
'Bacillus wiedmannii' (taxid:1890302)
	gi|1033166192|ref|WP_064471179.1|;gi|1028765247|gb|OAK33176.1|	89.954	94.74	647	0	1211
	gi|1033171140|ref|WP_064475662.1|;gi|1028736753|gb|OAK05086.1|	90.108	95.21	647	0	1209
	gi|1005581009|ref|WP_061671897.1|;gi|1003812045|gb|KXY10182.1|;gi|1028749796|gb|OAK17983.1|;gi|1028752100|gb|OAK20228.1|	89.799	94.59	647	0	1208
	gi|872715435|ref|WP_048566143.1|;gi|859505265|gb|KMP29478.1|;gi|1028730838|gb|OAJ99281.1|;gi|1028732377|gb|OAK00809.1|;gi|1028748570|gb|OAK16778.1|	89.645	94.59	647	0	1208
	gi|1029201266|ref|WP_064057545.1|;gi|1028761553|gb|OAK29561.1|	89.49	94.74	647	0	1208
	gi|1033143353|ref|WP_064449298.1|;gi|1028773560|gb|OAK41375.1|	89.49	94.59	647	0	1207
	gi|1005587203|ref|WP_061676917.1|;gi|1003889951|gb|KXY82683.1|	88.717	94.28	647	0	1192
